# Supplementary material for: Targeted Outreach by an Insurance Company Improved Dietary Habits and Urine Sodium/Potassium Ratios Among High-Risk Individuals with Lifestyle-Related Diseases
Source: Nutrients. 2025 Jun 27;17(13):2152. doi: 10.3390/nu17132152 (PMC12252041; doi:10.3390/nu17132152)
Supplement: Supplementary file 1 [file nutrients-17-02152-s001.zip]

Archive with 5 entries (5 files):
- Figure S1.pdf
- Figure S2.pdf
- Figure S3.pdf
- Table S1.pdf
- Video S1.mp4
